# Supplementary material for: Multi-Omics Data Integration Reveals Key Variables Contributing to Subgingival Microbiome Dysbiosis-Induced Inflammatory Response in a Hyperglycemic Microenvironment
Source: Int J Mol Sci. 2023 May 16;24(10):8832. doi: 10.3390/ijms24108832 (PMC10218861; doi:10.3390/ijms24108832)
Supplement: Supplementary file 1 [file ijms-24-08832-s001.zip]

Archive with 1 entries (1 files):
- ijms-2398711-supplementary.pdf
